# Supplementary material for: Conservation in the face of diversity: multistrain analysis of an intracellular bacterium
Source: BMC Genomics. 2009 Jan 11;10:16. doi: 10.1186/1471-2164-10-16 (PMC2649000; doi:10.1186/1471-2164-10-16)
Supplement: Additional file 1 — Pyrosequencing gaps. A listing of genes containing gaps in the pyrosequenced genomes (Puerto Rico [PR], Virginia [VA], and Mississippi [MS]). [file 1471-2164-10-16-S1.xls]

## Sheet: Sheet1
MS		PR	VA	MS		PR		PR	VA	MS
AMF_873	Conserved hypothetical protein			0		AMF_057	ORF X	0.459259
AMF_662	Appendage-associated protein-like protei			0.197213		AMF_262	Hypothetical protein	0.595528
AMF_154	ORF X			0.248718		AMF_090	major surface protein 1B	0.789782
AMF_875	Outer membrane protein 2			0.346995
AMF_876	outer membrane protein 3			0.388889		VA
AMF_059	ORF X			0.624		AMF_504	Hypothetical protein		0.56017
AMF_422	3-demethylubiquinone-9 3-methyltransferas			0.658192		AMF_503	Hypothetical protein		0.583593
AMF_343	Conserved hypothetical protein			0.721606
AMF_924	Hypothetical protein			0.757009		PR+VA
AMF_571	Hypothetical protein			0.799259		AMF_738	fructose-1-6-bisphosphate II (glpX)	0.573209	0.580478
						AMF_033	ORF X	0.60105	0.632546
VA+MS						AMF_919	outer membrane protein 7	0.804858	0.51675
AMF_756	ORF Y		0	0.704641
AMF_755	ORF X		0.661765	0.666667		PR+MS
AMF_866	major surface protein 2 (MSP2)		0.773494	0.700402		AMF_801	ORF X	0.630491		0.697674
						AMF_660	Appendage-associated protein-like protein	0.695707		0.487374
				All Strains
AMF_048	ORF Y	0	0	0.649351		AMF_449	GTP binding protein (hflX)	0.316092	0.30364	0.264368
AMF_024	ORF Y	0.047619	0.017316	0.688312		AMF_509	Hypothetical protein	0.329925	0.189502	0.448534
AMF_663	Appendage-associated protein	0.090535	0.265432	0.108025		AMF_577	Conserved hypothetical protein	0.333333	0.334928	0.283892
AMF_735	Hypothetical protein	0.134906	0.15245	0.637629		AMF_946	ORF Y	0.337662	0.367965	0.212121
AMF_536	ORF X	0.146465	0	0.0328283		AMF_505	Hypothetical protein	0.33967	0.188847	0.39417
AMF_664	Appendage-associated protein-like protein 3	0.163776	0.603083	0		AMF_758	transcription termination factor RHO	0.401449	0.418116	0.401449
AMF_659	Appendage-associated protein	0.177984	0.300412	0.119342		AMF_698	translation elongation factor Tu (tuf)	0.403333	0.4325	0.413333
AMF_576	Conserved hypothetical protein	0.200109	0.204459	0.319195		AMF_186	translation elongation factor Tu (tuf)	0.407125	0.415606	0.399491
AMF_802	major surface protein 3 (MSP3)	0.217609	0.0342176	0.209919		AMF_427	O-sialoglycoprotein endopeptidase (gcp)	0.468254	0.454365	0.436508
AMF_045	transcription termination factor rho (rho)	0.23862	0.406021	0.229809		AMF_098	major surface protein 1B	0.602848	0.378692	0.487869
AMF_535	ORF Y	0.255411	0.246753	0.225108		AMF_418	O-sialoglycoprotein endopeptidase (gcp)	0.7087	0.71261	0.703812
AMF_642	Conserved hypothetical protein	0.265244	0.271341	0.238821		AMF_023	ORF X	0.710256	0.758974	0.620513
AMF_135	major surface protein 1B-1	0.287919	0.597002	0.641093		AMF_423	translation initiation factor IF-2	0.755187	0.749654	0.311203
