# Supplementary material for: Conservation in the face of diversity: multistrain analysis of an intracellular bacterium
Source: BMC Genomics. 2009 Jan 11;10:16. doi: 10.1186/1471-2164-10-16 (PMC2649000; doi:10.1186/1471-2164-10-16)
Supplement: Additional file 2 — Species compared in SNP analysis. A listing of bacterial species compared in the SNP analysis, with Genbank accession numbers for each genome analyzed. [file 1471-2164-10-16-S2.xls]

## Sheet: Sheet1
Kingdom	Phylum	Class	Order	Family	Genus	Species	Strains	Strains	Chr	Downloaded?			Size
Bacteria	Proteobacteria	Alphaproteobacteria	Rhizobiales	Rhizobiaceae	Agrobacterium	tumefaciens	2	C58	2		AE008688.1	NC_003304.1
								C58	2		AE008688.1	NC_003304.1
Bacteria	Proteobacteria	Alphaproteobacteria	Rickettsiales	Anaplasmataceae	Anaplasma	marginale	2	Florida	1	X
								St. Maries	1	X	CP000030.1	NC_004842.2	1197687
Bacteria	Firmicutes	Bacilli	Bacillales	Bacillaceae	Bacillus	anthracis	3	Ames Ancestor	1		AE017334.2	NC_007530.2	5227419
								Ames	1		AE016879.1	NC_003997.3	5227293
								Sterne	1		AE017225.1	NC_005945.1	5228663
Bacteria	Firmicutes	Bacilli	Bacillales	Bacillaceae	Bacillus	cereus	4	ATCC 10987	1		AE017194.1	NC_003909.8	5224283
								ATCC 14579	1		AE016877.1	NC_004722.1	5411809
								E33L	1		CP000001.1	NC_006274.1	5300915
								subsp. Cytotoxis NVH 391-98	1		CP000764.1	NC_009674.1	4087024
Bacteria	Firmicutes	Bacilli	Bacillales	Bacillaceae	Bacillus	thuringiensis	2	serovar konkukian str. 97-27	1		AE017355.1	NC_005957.1	5237682
								str. Al Hakam	1		CP000485.1	NC_008600.1	5257091
Bacteria	Bacteroidetes	Bacteroidetes	Bacteroidales	Bacteroidaceae	Bacteroides	fragilis	2	NCTC 9343	1		CR626927.1	NC_003228.3	5205140
								YCH46	1		AP006841.1	NC_006347.1	5277274
Bacteria	Proteobacteria	Alphaproteobacteria	Rhizobiales	Brucellaceae	Brucella	melitensis	2	16M	2		AE008917.1	NC_003317.1
								biovar Abortus 2308	2		AM040264.1	NC_007618.1
Bacteria	Proteobacteria	Gammaproteobacteria	Enterobacteriales	Enterobacteriaceae	Buchnera	aphidicola	4	Str. APS	1		BA000003.2	NC_002528.1	640681
								Str. Bp	1		AE016826.1	NC_004545.1	615980
								Str. Cc	1		CP000263.1	NC_008513.1	416380
								Str. Sg	1		AE013218.1	NC_004061.1	641454
Bacteria	Proteobacteria	Betaproteobacteria	Burkholderiales	Burkholderiaceae	Burkholderia	cenocepacia	2	AU 1054	3		CP000378.1	NC_008060.1
								HI2424	3		CP000458.1	NC_008542.1
Bacteria	Proteobacteria	Betaproteobacteria	Burkholderiales	Burkholderiaceae	Burkholderia	mallei	4	ATCC 23344	2		CP000011.2	NC_006349.2
								NCTC 10229	2		CP000545.1	NC_008835.1
								NCTC 10247	2		CP000547.1	NC_009079.1
								SAVP1	2		CP000525.1	NC_008784.1
Bacteria	Proteobacteria	Betaproteobacteria	Burkholderiales	Burkholderiaceae	Burkholderia	pseudomallei	4	1106a	2		CP000572.1	NC_009076.1
								1710b	2		CP000124.1	NC_007434.1
								668	2		CP000570.1	NC_009074.1
								K96243	2		BX571965.1	NC_006350.1
Bacteria	Proteobacteria	Epsilonproteobacteria	Campylobacterales	Campylobacteraceae	Campylobacter	jejuni	3	subsp. Jejuni 81-176	1		CP000538.1	NC_008787.1	1616554
								subsp. Jejuni 81116	1		CP000814.1	NC_009839.1	1628115
								subsp. Jejuni NCTC 11168	1		AL111168.1	NC_002163.1	1641481
Bacteria	Chlamydiae	Chlamydiae	Chlamydiae	Chlamydiales	Chlamydia	trachomatis	2	A/HAR-13	1		CP000051.1	NC_007429.1	1044459
								D/UW-3/CX	1		AE001273.1	NC_000117.1	1042519
Bacteria	Chlamydiae	Chlamydiae	Chlamydiae	Chlamydiales	Chlamydia	pneumoniae	4	AR39	1		AE002161.1	NC_002179.2	1229853
								CWL029	1		AE001363.1	NC_000922.1	1230230
								J138	1		BA000008.3	NC_002491.1	1226565
								TW-183	1		AE009440.1	NC_005043.1	1225935
Bacteria	Firmicutes	Clostridia	Clostridia	Clostridiales	Clostridium	botulinum	3	A str. ATCC 19397	1		CP000726.1	NC_009697.1	3863450
								A str. ATCC 3502	1		AM412317.1	NC_009495.1	3886916
								A str. Hall	1		CP000727.1	NC_009698.1	3760560
Bacteria	Firmicutes	Clostridia	Clostridia	Clostridiales	Clostridium	perfringens	3	ATCC 13124	1		CP000246.1	NC_008261.1	3256683
								SM101	1		CP000312.1	NC_008262.1	2897393
								str. 13	1		BA000016.3	NC_003366.1	3031430
Bacteria	Proteobacteria	Gammaproteobacteria	Legionellales	Coxiellaceae	Coxiella	burnetii	2	Dugway 7E9-12	1		CP000733.1	NC_009727.1	2158758
								RSA 493	1		AE016828.2	NC_002971.3	1995281
Bacteria	Proteobacteria	Deltaproteobacteria	Desulfovibrionales	Desulfovibrionaceae	Desulfovibrio	vulgaris	2	subsp. Vulgaris DP4	1		CP000527.1	NC_008751.1	3462887
								subsp. Vulgaris str. Hildenborough	1		AE017285.1	NC_002937.3	3570858
Bacteria	Proteobacteria	Alphaproteobacteria	Rickettsiales	Anaplasmataceae	Ehrlichia	ruminantium	3	Gardel	1		CR925677.1	NC_006831.1	1499920
								Welgevonden (SA)	1		CR767821.1	NC_005295.2	1516355
								Welgevonden (French)	1		CR925678.1	NC_006832.1	1512977
Bacteria	Proteobacteria	Gammaproteobacteria	Enterobacteriales	Enterobacteriaceae	Escherichia	coli	9	536	1		CP000247.1	NC_008253.1	4938920
								APEC O1	1		CP000468.1	NC_008563.1	5082025
								CFT073	1		AE014075.1	NC_004431.1	5231428
								E24377A	1		CP000800.1	NC_009801.1	4979619
								HS	1		CP000802.1	NC_009800.1	4643538
								K12	1		U00096.2	NC_000913.2	4639675
								O157:H7 EDL933	1		AE005174.2	NC_002655.2	5528445
								O157:H7 str. Sakai	1		BA000007.2	NC_002695.1	5498450
								UTI89	1		CP000243.1	NC_007946.1	5065741
Bacteria	Proteobacteria	Gammaproteobacteria	Thiotrichales	Francisellaceae	Francisella	tularensis	3	subsp. Holarctica LVS	1		AM233362.1	NC_007880.1	1895994
								subsp. Holarctica FTA	1		CP000803.1	NC_009749.1	1890909
								subsp. Holarctica OSU18	1		CP000437.1	NC_008369.1	1895727
Bacteria	Proteobacteria	Gammaproteobacteria	Thiotrichales	Francisellaceae	Francisella	tularensis	3	subsp. Tularensis FSC198	1		AM286280.1	NC_008245.1	1892616
								subsp. Tularensis SCHU S4	1		AJ749949.1	NC_006570.1	1892819
								subsp. Tularensis WY96-3418	1		CP000608.1	NC_009257.1	1898476
Bacteria	Proteobacteria	Gammaproteobacteria	Pasteurellales	Pasteurellaceae	Haemophilus	influenzae	4	86-028NP	1		CP000057.2	NC_007146.1	1914490
								PittEE	1		CP000671.1	NC_009566.1	1813033
								PittGG	1		CP000672.1	NC_009567.1	1887192
								Rd KW20	1		L42023.1	NC_000907.1	1830138
Bacteria	Proteobacteria	Epsilonproteobacteria	Campylobacterales	Helicobacteraceae	Helicobacter	pylori	3	26695	1		AE000511.1	NC_000915.1	1667867
								HPAG1	1		CP000241.1	NC_008086.1	1596366
								J99	1		AE001439.1	NC_000921.1	1643831
Bacteria	Proteobacteria	Gammaproteobacteria	Legionellales	Legionellaceae	Legionella	pneumophila	4	str. Corby	1		CP000675.1	NC_009494.1	3576470
								str. Lens	1		CR628337.1	NC_006369.1	3345687
								str. Paris	1		CR628336.1	NC_006368.1	3503610
								subsp. Pneumophila str. Philadelphia 1	1		AE017354.1	NC_002942.5	3397754
Bacteria	Spirochaetes	Spirochaetes	Spirochaetales	Leptospiraceae	Leptospira	borgpetersenii	2	serovar Hardjo-bovis JB197	2		CP000350.1	NC_008510.1
								serovar Hardjo-bovis L550	2		CP000348.1	NC_008508.1
Bacteria	Firmicutes	Bacilli	Bacillales	Listeriaceae	Listeria	monocytogenes	2	EGD-e	1		AL591824.1	NC_003210.1	2944528
								str. 4b F2365	1		AE017262.2	NC_002973.6	2905187
Bacteria	Actinobacteria	Actinobacteria	Actinomycetales	Mycobacteriaceae	Mycobacterium	bovis	2	AF2122/97	1		BX248333.1	NC_002945.3	4345492
								BCG str. Pasteur 1173P2	1		AM408590.1	NC_008769.1	4374522
Bacteria	Actinobacteria	Actinobacteria	Actinomycetales	Mycobacteriaceae	Mycobacterium	tuberculosis	4	CDC1551	1		AE000516.2	NC_002755.2	4403837
								F11	1		CP000717.1	NC_009565.1	4424435
								H37Ra	1		CP000611.1	NC_009525.1	4419977
								H37Rv	1		AL123456.2	NC_000962.2	4411532
Bacteria	Firmicutes	Mollicutes	Mycoplasmatales	Mycoplasmataceae	Mycoplasma	hyopneumoniae	3	232	1		AE017332.1	NC_006360.1	892758
								7448	1		AE017244.1	NC_007332.1	920079
								J	1		AE017243.1	NC_007295.1	897405
Bacteria	Proteobacteria	Betaproteobacteria	Neisseriales	Neisseriaceae	Nesseria	meningitidis	3	FAM18	1		AM421808.1	NC_008767.1	2194961
								MC58	1		AE002098.2	NC_003112.2	2272360
								Z2491	1		AL157959.1	NC_003116.1	2184406
Bacteria	Bacteria	Cyanobacteria	Prochlorales	Prochlorococcaceae	Prochlorococcus	marinus	9	AS9601	1		CP000551.1	NC_008816.1	1669886
								MIT 9215	1		CP000825.1	NC_009840.1	1738790
								MIT 9301	1		CP000576.1	NC_009091.1	1641879
								MIT 9303	1		CP000554.1	NC_008820.1	2682675
								MIT 9312	1		CP000111.1	NC_007577.1	1709204
								MIT 9313	1		BX548175.1	NC_005071.1	2410873
								MIT 9515	1		CP000552.1	NC_008817.1	1704176
								NATL1A	1		CP000553.1	NC_008819.1	1864731
								NATL2A	1		CP000095.2	NC_007335.1	1842899
Bacteria	Proteobacteria	Gammaproteobacteria	Pseudomonadales	Pseudomonadaceae	Pseudomonas	aeruginosa	3	PA7	1		CP000744.1	NC_009656.1	6588339
								PAO1	1		AE004091.2	NC_002516.2	6264404
								UCBPP-PA14	1		CP000438.1	NC_008463.1	6537648
Bacteria	Proteobacteria	Gammaproteobacteria	Pseudomonadales	Pseudomonadaceae	Pseudomonas	fluorescens	2	Pf-5	1		CP000076.1	NC_004129.6	7074893
								PfO-1	1		CP000094.1	NC_007492.1	6438405
Bacteria	Proteobacteria	Gammaproteobacteria	Pseudomonadales	Pseudomonadaceae	Pseudomonas	putida	2	F1	1		CP000712.1	NC_009512.1	5959964
								KT2440	1		AE015451.1	NC_002947.3	6181863
Bacteria	Proteobacteria	Gammaproteobacteria	Pseudomonadales	Pseudomonadaceae	Pseudomonas	syringae	3	pv. Phaseolicola 1448A	1		CP000058.1	NC_005773.3	5928787
								pv. Syringae B728a	1		CP000075.1	NC_007005.1	6093698
								pv. Tomato str. DC3000	1		AE016853.1	NC_004578.1	6397126
Bacteria	Proteobacteria	Betaproteobacteria	Burkholderiales	Burkholderiaceae	Ralstonia	eutropha	2	H16	2		AM260479.1	NC_008313.1
								JMP134	2		CP000091.1	NC_007348.1
Bacteria	Proteobacteria	Alphaproteobacteria	Rhodobacterales	Rhodobacteraceae	Rhodobacter	sphaeroides	2	ATCC 17025	1		CP000661.1	NC_009428.1
								ATCC 17029	2		CP000577.1	NC_009049.1
Bacteria	Proteobacteria	Alphaproteobacteria	Rhizobiales	Bradyrhizobiaceae	Rhodopseudomonas	palustris	5	BisA53	1		CP000463.1	NC_008435.1	5505494
								BisB18	1		CP000301.1	NC_007925.1	5513844
								BisB5	1		CP000283.1	NC_007958.1	4892717
								CGA009	1		BX571963.1	NC_005296.1	5459213
								HaA2	1		CP000250.1	NC_007778.1	5331656
		Alphaproteobacteria	Rickettsiales	Rickettsiaceae	Rickettsia	bellii	2	RML 369-C	2	RML 369-C	CP000087.1	NC_007940.1	1522076
								OSU 85-389		OSU 85-389	CP000849.1	NC_009883.1	1528980
Bacteria	Proteobacteria	Gammaproteobacteria	Enterobacteriales	Enterobacteriaceae	Salmonella	enterica	2	subsp. Enterica serovar typhi Ty2	1		AE014613.1	NC_004631.1	4791961
								subsp. Enterica serovar typhi str. CT18	1		AL513382.1	NC_003198.1	4809037
Bacteria	Proteobacteria	Gammaproteobacteria	Alteromonadales	Shewanellaceae	Shewanella	baltica	2	OS155	1		CP000563.1	NC_009052.1	5127376
								OS185	1		CP000753.1	NC_009665.1	5229686
Bacteria	Proteobacteria	Gammaproteobacteria	Enterobacteriales	Enterobacteriaceae	Shigella	flexneri	2	2a str. 2457T	1		AE014073.1	NC_004741.1	4599354
								2a str. 301	1		AE005674.1	NC_004337.1	4607203
Bacteria	Firmicutes	Bacilli	Bacillales	Staphylococcaceae	Staphylococcus	aureus	13	RF122	1		AJ938182.1	NC_007622.1	2742531
								subsp. Aureus COL	1		CP000046.1	NC_002951.2	2809422
								subsp. Aureus JH1	1		CP000736.1	NC_009632.1	2906507
								subsp. Aureus JH9	1		CP000703.1	NC_009487.1	2906700
								subsp. Aureus MSRA252	1		BX571856.1	NC_002952.2	2902619
								subsp. Aureus MSRA476	1		BX571857.1	NC_002953.3	2799802
								subsp. Aureus MW2	1		BA000033.2	NC_003923.1	2820462
								subsp. Aureus Mu3	1		AP009324.1	NC_009782.1	2880168
								subsp. Aureus Mu50	1		BA000017.4	NC_002758.2	2878529
								subsp. Aureus N315	1		BA000018.3	NC_002745.2	2814816
								subsp. Aureus NCTC 8325	1		CP000253.1	NC_007795.1	2821361
								subsp. Aureus USA300	1		CP000255.1	NC_007793.1	2872769
								subsp. Aureus str. Newman	1		AP009351.1	NC_009641.1	2878897
Bacteria	Firmicutes	Bacilli	Bacillales	Staphylococcaceae	Staphylococcus	epidermidis	2	ATCC 12228	1		AE015929.1	NC_004461.1	2499279
								RP62A	1		CP000029.1	NC_002976.3	2616530
Bacteria	Cyanobacteria		Chroococcales		Synechococcus	elongatus	2	PCC 6301	1		AP008231.1	NC_006576.1	2696255
								PCC 7942	1		CP000100.1	NC_007604.1	2695903
Bacteria	Deinococcus-Thermus	Deinococci	Thermales	Thermaceae	Thermus	thermophilus	2	HB27	1		AE017221.1	NC_005835.1	1894877
								HB8	1		AP008226.1	NC_006461.1	1849742
Bacteria	Actinobacteria	Actinobacteria	Actinomycetales	Cellulomonadaceae	Tropheryma	whipplei	2	TW08/27	1		BX072543.1	NC_004551.1	925938
								Twist	1		AE014184.1	NC_004572.3	927303
Bacteria	Proteobacteria	Gammaproteobacteria	Vibrionales	Vibrionaceae	Vibrio	cholerae	2	O1 biovar eltor str. N16961	2		AE003852.1	NC_002505.1
								O395	2		CP000626.1	NC_009456.1
Bacteria	Proteobacteria	Gammaproteobacteria	Vibrionales	Vibrionaceae	Vibrio	vulnificus	2	CMCP6	2		AE016795.2	NC_004459.2
								YJ016	2		BA000037.2	NC_005139.1
Bacteria	Proteobacteria	Gammaproteobacteria	Xanthomonadales	Xanthomonadaceae	Xanthomonas	campestris	3	pv. Campestris str. 8004	1		CP000050.1	NC_007086.1	5148708
								pv. Campestris str. ATCC 33913	1		AE008922.1	NC_003902.1	5076188
								pv. Campestris str. 85-10	1		AM039952.1	NC_007508.1	5178466
Bacteria	Proteobacteria	Gammaproteobacteria	Xanthomonadales	Xanthomonadaceae	Xanthomonas	oryzae	2	pv. Oryzae KACC10331	1		AE013598.1	NC_006834.1	4941439
								pv. Oryzae MAFF 311018	1		AP008229.1	NC_007705.1	4940217
Bacteria	Proteobacteria	Gammaproteobacteria	Xanthomonadales	Xanthomonadaceae	Xylella	fastidiosa	2	9a5c	1		AE003849.1	NC_002488.3	2679306
								Temecula1	1		AE009442.1	NC_004556.1	2519802
Bacteria	Proteobacteria	Gammaproteobacteria	Enterobacteriales	Enterobacteriaceae	Yersinia	pestis	6	Antiqua	1		CP000308.1	NC_008150.1	4702289
								CO92	1		AL590842.1	NC_003143.1	4653728
								KIM	1		AE009952.1	NC_004088.1	4600755
								Nepal516	1		CP000305.1	NC_008149.1	4534590
								Pestoides F	1		CP000668.1	NC_009381.1	4517345
								biovar. Microtus str. 91001	1		AE017042.1	NC_005810.1	4595065
Bacteria	Proteobacteria	Gammaproteobacteria	Enterobacteriales	Enterobacteriaceae	Yersinia	pseudotuberculosis	2	IP 31758	1		CP000720.1	NC_009708.1	4723306
								IP 32953	1		BX936398.1	NC_006155.1	4744671
